# Supplementary material for: Codon Usage Analysis Reveals Distinct Evolutionary Patterns and Host Adaptation Strategies in Duck Hepatitis Virus 1 (DHV-1) Phylogroups
Source: Viruses. 2024 Aug 29;16(9):1380. doi: 10.3390/v16091380 (PMC11437458; doi:10.3390/v16091380)
Supplement: Supplementary file 1 [file viruses-16-01380-s001.zip › Table S1.xlsx]

## Sheet: sheet1
Table S1. The nucleotide contents and properties of the DHV-1 complete CDS.
Accession No.	A	C	G	T	A3	C3	G3	T3	GC	AT	GC1	GC2	GC12	GC3	ENC
MT857000	0.293908	0.201275	0.225285	0.279532	0.268564	0.184971	0.200534	0.345932	0.42656	0.57344	0.491329	0.402846	0.447088	0.385505	51.2488
MT856993	0.293908	0.201571	0.225137	0.279383	0.268564	0.185416	0.200534	0.345487	0.426708	0.573292	0.491329	0.402846	0.447088	0.385949	51.3746
MT856995	0.294057	0.201126	0.225285	0.279532	0.269453	0.184971	0.200089	0.345487	0.426412	0.573588	0.490885	0.40329	0.447088	0.38506	51.3749
MT856994	0.294057	0.201275	0.225285	0.279383	0.269008	0.184971	0.200534	0.345487	0.42656	0.57344	0.491329	0.402846	0.447088	0.385505	51.3399
MT856991	0.29376	0.201126	0.225434	0.27968	0.269008	0.184082	0.200534	0.346376	0.42656	0.57344	0.491774	0.40329	0.447532	0.384615	51.3856
MT856997	0.294057	0.201571	0.225137	0.279235	0.269008	0.185416	0.200534	0.345042	0.426708	0.573292	0.491774	0.402401	0.447088	0.385949	51.39
EU395435	0.293167	0.201126	0.225878	0.279828	0.268119	0.184526	0.200978	0.346376	0.427005	0.572995	0.491774	0.403735	0.447755	0.385505	51.4556
FJ157178	0.293167	0.201126	0.225878	0.279828	0.268119	0.184526	0.200978	0.346376	0.427005	0.572995	0.491774	0.403735	0.447755	0.385505	51.4556
MZ004919	0.294501	0.201126	0.224692	0.27968	0.269898	0.184971	0.199644	0.345487	0.425819	0.574181	0.49044	0.402401	0.446421	0.384615	51.2131
EF585200	0.294205	0.201275	0.225137	0.279383	0.268119	0.184526	0.201423	0.345932	0.426412	0.573588	0.490885	0.402401	0.446643	0.385949	51.4266
KJ577601	0.294057	0.201126	0.224692	0.280124	0.268119	0.184971	0.200089	0.346821	0.425819	0.574181	0.489996	0.402401	0.446198	0.38506	51.1961
MT856999	0.29376	0.201126	0.225285	0.279828	0.268564	0.184526	0.200534	0.346376	0.426412	0.573588	0.491329	0.402846	0.447088	0.38506	51.3554
KF953535	0.293908	0.200978	0.225285	0.279828	0.268564	0.184082	0.200534	0.346821	0.426264	0.573736	0.491329	0.402846	0.447088	0.384615	51.3216
MT856992	0.293908	0.20083	0.225137	0.280124	0.268564	0.183637	0.200534	0.347265	0.425967	0.574033	0.491774	0.401956	0.446865	0.384171	51.2718
JF828983	0.294057	0.201275	0.224841	0.279828	0.269453	0.184971	0.200089	0.345487	0.426115	0.573885	0.49044	0.402846	0.446643	0.38506	51.3032
EU395438	0.294057	0.200682	0.225434	0.279828	0.269008	0.183193	0.201423	0.346376	0.426115	0.573885	0.49044	0.40329	0.446865	0.384615	51.3492
MT856998	0.293804	0.201008	0.225467	0.279721	0.268683	0.184164	0.200623	0.34653	0.426475	0.573525	0.491774	0.402846	0.44731	0.384786	51.356
MT856996	0.29376	0.200978	0.225434	0.279828	0.268564	0.184082	0.200534	0.346821	0.426412	0.573588	0.491774	0.402846	0.44731	0.384615	51.3814
FJ971623	0.293908	0.201719	0.224989	0.279383	0.269898	0.186305	0.1992	0.344598	0.426708	0.573292	0.492663	0.401956	0.44731	0.385505	51.4697
EU888310	0.294798	0.201423	0.224248	0.279532	0.269898	0.186305	0.19831	0.345487	0.425671	0.574329	0.489996	0.402401	0.446198	0.384615	51.1789
FJ157172	0.294798	0.201423	0.224248	0.279532	0.269898	0.186305	0.19831	0.345487	0.425671	0.574329	0.489996	0.402401	0.446198	0.384615	51.1789
JF828993	0.294205	0.201423	0.224989	0.279383	0.269008	0.18586	0.200089	0.345042	0.426412	0.573588	0.490885	0.402401	0.446643	0.385949	51.3516
FJ157174	0.292871	0.201571	0.226175	0.279383	0.266785	0.184082	0.202312	0.346821	0.427746	0.572254	0.491774	0.405069	0.448422	0.386394	51.7953
EU395436	0.292871	0.201571	0.226175	0.279383	0.266785	0.184082	0.202312	0.346821	0.427746	0.572254	0.491774	0.405069	0.448422	0.386394	51.7953
GU066825	0.293908	0.200385	0.225285	0.280421	0.267675	0.183637	0.200978	0.34771	0.425671	0.574329	0.49044	0.401956	0.446198	0.384615	51.2659
JQ808453	0.294353	0.201571	0.224989	0.279087	0.269898	0.184971	0.200089	0.345042	0.42656	0.57344	0.492663	0.401956	0.44731	0.38506	51.5005
JF828982	0.294649	0.201719	0.224396	0.279235	0.269008	0.184971	0.200534	0.345487	0.426115	0.573885	0.489551	0.40329	0.446421	0.385505	51.4134
KP721458	0.29376	0.200534	0.224841	0.280866	0.268564	0.183637	0.200534	0.347265	0.425374	0.574626	0.489551	0.402401	0.445976	0.384171	51.2696
EF151313	0.292723	0.202016	0.226471	0.278791	0.266785	0.186305	0.201867	0.345042	0.428487	0.571513	0.493108	0.40418	0.448644	0.388173	51.7122
FJ157177	0.292723	0.202016	0.226471	0.278791	0.266785	0.186305	0.201867	0.345042	0.428487	0.571513	0.493108	0.40418	0.448644	0.388173	51.7122
MZ004920	0.295242	0.200089	0.223803	0.280866	0.269453	0.181414	0.199644	0.349489	0.423892	0.576108	0.49044	0.400178	0.445309	0.381058	51.2889
FJ157175	0.294632	0.201512	0.224644	0.279211	0.269368	0.183437	0.199911	0.347284	0.426157	0.573843	0.493108	0.401956	0.447532	0.383348	51.3866
EF382778	0.294632	0.201512	0.224644	0.279211	0.269368	0.183437	0.199911	0.347284	0.426157	0.573843	0.493108	0.401956	0.447532	0.383348	51.3866
MZ004921	0.295242	0.201719	0.2241	0.278939	0.270787	0.185416	0.1992	0.344598	0.425819	0.574181	0.490885	0.401956	0.446421	0.384615	51.429
EU395437	0.293908	0.201275	0.224989	0.279828	0.268119	0.184526	0.200534	0.346821	0.426264	0.573736	0.49044	0.40329	0.446865	0.38506	51.4461
EU395439	0.293167	0.200534	0.225878	0.280421	0.267675	0.183193	0.201423	0.34771	0.426412	0.573588	0.491329	0.40329	0.44731	0.384615	51.5616
EF427899	0.293507	0.201453	0.225022	0.280018	0.267349	0.185498	0.201068	0.346085	0.426475	0.573525	0.490885	0.401956	0.446421	0.386566	51.5153
KX507162	0.290734	0.198221	0.227724	0.283321	0.265007	0.173855	0.203201	0.357937	0.425945	0.574055	0.497331	0.40347	0.4504	0.377056	50.4708
MK371020	0.290203	0.199348	0.227509	0.282941	0.262783	0.176078	0.203201	0.357937	0.426856	0.573144	0.497554	0.403735	0.450645	0.37928	50.4266
JQ804521	0.290203	0.199348	0.227509	0.282941	0.262783	0.176078	0.203201	0.357937	0.426856	0.573144	0.497554	0.403735	0.450645	0.37928	50.4266
MK371021	0.290055	0.1992	0.227509	0.283237	0.263228	0.176078	0.202757	0.357937	0.426708	0.573292	0.497999	0.40329	0.450645	0.378835	50.5295
JQ804522	0.290055	0.1992	0.227509	0.283237	0.263228	0.176078	0.202757	0.357937	0.426708	0.573292	0.497999	0.40329	0.450645	0.378835	50.5295
KF924552	0.289907	0.200089	0.227509	0.282496	0.261894	0.177412	0.203201	0.357492	0.427597	0.572403	0.497554	0.404624	0.451089	0.380614	50.565
KM017068	0.289314	0.200534	0.228101	0.282051	0.261894	0.178301	0.203646	0.356158	0.428635	0.571365	0.499333	0.404624	0.451979	0.381948	50.7039
KC904272	0.290055	0.200089	0.227657	0.282199	0.261894	0.178301	0.204091	0.355714	0.427746	0.572254	0.49711	0.403735	0.450422	0.382392	50.7212
JF828991	0.290203	0.20246	0.228101	0.279235	0.26145	0.188084	0.207648	0.342819	0.430562	0.569438	0.492219	0.403735	0.447977	0.395731	51.7495
JF828992	0.290203	0.20246	0.22825	0.279087	0.261005	0.188084	0.208092	0.342819	0.43071	0.56929	0.492219	0.403735	0.447977	0.396176	51.7369
JF828990	0.290203	0.20246	0.227953	0.279383	0.261005	0.188084	0.208092	0.342819	0.430414	0.569586	0.492219	0.402846	0.447532	0.396176	51.8091
JX390982	0.293612	0.201719	0.225434	0.279235	0.268119	0.186305	0.201423	0.344153	0.427153	0.572847	0.49044	0.40329	0.446865	0.387728	51.4977
MZ004923	0.293316	0.201719	0.225434	0.279532	0.26723	0.18586	0.201423	0.345487	0.427153	0.572847	0.490885	0.40329	0.447088	0.387283	51.6588
FJ157173	0.293019	0.201275	0.225878	0.279828	0.26723	0.185416	0.202312	0.345042	0.427153	0.572847	0.489551	0.40418	0.446865	0.387728	51.4684
FJ157176	0.293019	0.201275	0.225878	0.279828	0.26723	0.185416	0.202312	0.345042	0.427153	0.572847	0.489551	0.40418	0.446865	0.387728	51.4684
DQ249299	0.291833	0.201423	0.226619	0.280124	0.266341	0.183193	0.200978	0.349489	0.428042	0.571958	0.496665	0.40329	0.449978	0.384171	51.2114
JX390984	0.290944	0.20083	0.227509	0.280717	0.26056	0.182303	0.206759	0.350378	0.428339	0.571661	0.493553	0.402401	0.447977	0.389062	51.5572
EU841005	0.291092	0.199941	0.227064	0.281903	0.26145	0.176968	0.205869	0.355714	0.427005	0.572995	0.494887	0.40329	0.449088	0.382837	50.7694
GQ130377	0.291982	0.200089	0.226471	0.281458	0.262783	0.177412	0.204535	0.355269	0.42656	0.57344	0.493997	0.403735	0.448866	0.381948	50.6951
GU066820	0.291241	0.200978	0.227212	0.280569	0.26145	0.182748	0.206314	0.349489	0.42819	0.57181	0.491774	0.403735	0.447755	0.389062	51.5535
HQ265433	0.28995	0.203676	0.22769	0.278684	0.257003	0.189862	0.208537	0.344598	0.431367	0.568633	0.492663	0.403025	0.447844	0.398399	51.8118
DQ226541	0.28961	0.203498	0.228546	0.278346	0.257003	0.189862	0.209426	0.343708	0.432044	0.567956	0.493108	0.403735	0.448422	0.399289	51.7952
MK294345	0.289758	0.203053	0.228694	0.278494	0.257448	0.188973	0.209426	0.344153	0.431747	0.568253	0.493108	0.403735	0.448422	0.398399	51.7082
EF151312	0.289017	0.203942	0.229139	0.277901	0.256114	0.189862	0.210316	0.343708	0.433081	0.566919	0.494442	0.404624	0.449533	0.400178	52.0011
MT767251	0.290203	0.197421	0.227953	0.284423	0.26145	0.170298	0.20498	0.363273	0.425374	0.574626	0.496221	0.404624	0.450422	0.375278	50.5513
KX507163	0.290203	0.195939	0.226916	0.286942	0.261894	0.166741	0.202757	0.368608	0.422855	0.577145	0.495331	0.403735	0.449533	0.369498	50
MZ004922	0.294057	0.20083	0.224989	0.280124	0.268564	0.184082	0.200534	0.346821	0.425819	0.574181	0.491329	0.401512	0.446421	0.384615	51.5211
MG515248	0.292278	0.204091	0.225878	0.277753	0.266341	0.19253	0.200978	0.340151	0.429969	0.570031	0.492219	0.40418	0.448199	0.393508	51.9177
DQ219396	0.290648	0.200534	0.22736	0.281458	0.259226	0.183637	0.206759	0.350378	0.427894	0.572106	0.491329	0.401956	0.446643	0.390396	51.1309
DQ812094	0.289314	0.200978	0.228546	0.281162	0.259226	0.184082	0.207203	0.349489	0.429524	0.570476	0.493108	0.40418	0.448644	0.391285	50.7966
MN442318	0.293316	0.192085	0.224396	0.290203	0.266341	0.156514	0.1992	0.377946	0.416481	0.583519	0.491329	0.402401	0.446865	0.355714	49.9622
JF828989	0.289758	0.198903	0.228546	0.282792	0.261894	0.177857	0.206314	0.353935	0.427449	0.572551	0.494887	0.40329	0.449088	0.384171	51.2179
JQ031262	0.293316	0.201126	0.225434	0.280124	0.267675	0.182748	0.200089	0.349489	0.42656	0.57344	0.493553	0.40329	0.448422	0.382837	51.1375
EF427900	0.291092	0.19831	0.226767	0.28383	0.259671	0.176078	0.206759	0.357492	0.425078	0.574922	0.489996	0.402401	0.446198	0.382837	50.6819
FJ496339	0.292426	0.194012	0.226175	0.287387	0.265007	0.164962	0.203201	0.36683	0.420187	0.579813	0.490885	0.401512	0.446198	0.368164	49.9964
JF828985	0.291241	0.193568	0.226175	0.289017	0.262339	0.162739	0.203201	0.371721	0.419742	0.580258	0.492663	0.400622	0.446643	0.36594	49.8612
JF828987	0.290944	0.193864	0.226619	0.288573	0.26145	0.163628	0.204091	0.370831	0.420483	0.579517	0.492219	0.401512	0.446865	0.367719	49.8885
JF828984	0.291389	0.193716	0.226175	0.288721	0.262339	0.163184	0.203201	0.371276	0.41989	0.58011	0.491774	0.401512	0.446643	0.366385	49.9537
JF828986	0.290796	0.193419	0.226619	0.289166	0.26145	0.162739	0.203646	0.372165	0.420039	0.579961	0.492219	0.401512	0.446865	0.366385	49.8324
JF828988	0.290944	0.193568	0.226619	0.288869	0.26145	0.162739	0.204091	0.371721	0.420187	0.579813	0.492219	0.401512	0.446865	0.36683	49.8455
JX390983	0.290351	0.192678	0.227657	0.289314	0.26056	0.162739	0.205869	0.370831	0.420335	0.579665	0.49044	0.401956	0.446198	0.368608	49.7864
FJ496340	0.292426	0.193271	0.226026	0.288276	0.266341	0.162739	0.202312	0.368608	0.419297	0.580703	0.489996	0.402846	0.446421	0.365051	49.8401
PP072257	0.294781	0.196026	0.223458	0.285735	0.275356	0.170374	0.19306	0.36121	0.419484	0.580516	0.492438	0.40258	0.447509	0.363434	50.229
EF093502	0.291982	0.202757	0.226619	0.278642	0.265007	0.188084	0.202757	0.344153	0.429376	0.570624	0.493108	0.40418	0.448644	0.39084	51.9046
MT941533	0.292871	0.202609	0.226026	0.278494	0.266341	0.188528	0.201423	0.343708	0.428635	0.571365	0.493108	0.402846	0.447977	0.389951	51.8279
DQ864514	0.293019	0.202609	0.22573	0.278642	0.265896	0.187639	0.201423	0.345042	0.428339	0.571661	0.493553	0.402401	0.447977	0.389062	51.7778
JQ316452	0.292723	0.202609	0.226175	0.278494	0.266341	0.187639	0.201867	0.344153	0.428783	0.571217	0.493997	0.402846	0.448422	0.389506	51.7415
JQ301467	0.293019	0.202312	0.226026	0.278642	0.266341	0.187194	0.201867	0.344598	0.428339	0.571661	0.493553	0.402401	0.447977	0.389062	51.8456
GU944671	0.293019	0.201867	0.225878	0.279235	0.266785	0.186305	0.200534	0.346376	0.427746	0.572254	0.493108	0.40329	0.448199	0.386839	51.6814
HQ232302	0.293019	0.202016	0.22573	0.279235	0.266785	0.187194	0.200534	0.345487	0.427746	0.572254	0.492663	0.402846	0.447755	0.387728	51.7472
KX507161	0.289462	0.198459	0.228398	0.283682	0.261894	0.175189	0.20498	0.357937	0.426856	0.573144	0.498444	0.401956	0.4502	0.380169	50.8582
EU264072	0.292723	0.199793	0.226916	0.280569	0.263673	0.180969	0.204535	0.350823	0.426708	0.573292	0.490885	0.403735	0.44731	0.385505	50.9116
FJ157180	0.292723	0.199793	0.226916	0.280569	0.263673	0.180969	0.204535	0.350823	0.426708	0.573292	0.490885	0.403735	0.44731	0.385505	50.9116
EU753359	0.297169	0.194012	0.222914	0.285905	0.278346	0.168519	0.192975	0.36016	0.416926	0.583074	0.487328	0.401956	0.444642	0.361494	50.2159
DQ812092	0.293019	0.195494	0.225582	0.285905	0.266785	0.172521	0.200534	0.36016	0.421076	0.578924	0.486438	0.403735	0.445087	0.373055	50.0109
MW462237	0.290203	0.204535	0.226619	0.278642	0.261894	0.190307	0.203201	0.344598	0.431155	0.568845	0.493553	0.406403	0.449978	0.393508	52.295
FJ436047	0.289907	0.205573	0.22825	0.276271	0.259671	0.195643	0.207648	0.337039	0.433822	0.566178	0.493108	0.405069	0.449088	0.40329	52.4498
KX242347	0.289907	0.205573	0.228398	0.276123	0.259671	0.195643	0.208092	0.336594	0.433971	0.566029	0.493108	0.405069	0.449088	0.403735	52.4181
EF417871	0.293019	0.201275	0.225878	0.279828	0.26723	0.185416	0.202312	0.345042	0.427153	0.572847	0.489551	0.40418	0.446865	0.387728	51.4684
OR738706	0.294353	0.20083	0.225137	0.27968	0.269453	0.184082	0.200534	0.345932	0.425967	0.574033	0.490885	0.402401	0.446643	0.384615	51.2711
DQ886445	0.292723	0.203498	0.226026	0.277753	0.266785	0.189862	0.200978	0.342374	0.429524	0.570476	0.493553	0.40418	0.448866	0.39084	51.7995
Average	0.292448	0.200335	0.226158	0.281059	0.265589	0.181576	0.202416	0.350419	0.426493	0.573507	0.492414	0.403074	0.447744	0.383991	51.1838
SD	0.00179546	0.00287253	0.00131943	0.00314353	0.00400965	0.00799994	0.00307037	0.00873052	0.00326709	0.00326709	0.00238149	0.00104694	0.00142887	0.00880193	0.632829
