# Supplementary material for: Codon Usage Analysis Reveals Distinct Evolutionary Patterns and Host Adaptation Strategies in Duck Hepatitis Virus 1 (DHV-1) Phylogroups
Source: Viruses. 2024 Aug 29;16(9):1380. doi: 10.3390/v16091380 (PMC11437458; doi:10.3390/v16091380)
Supplement: Supplementary file 1 [file viruses-16-01380-s001.zip › Table S2.xlsx]

## Sheet: Sheet1
Table S2. Synonymous codon usage of the DHV-1 complete CDS. The RSCU values of 59 synonymous codons are presented. The preferred, over-represented (RSCU > 1.6), and under-represented (RSCU < 0.6) codons are displayed in bold, italics, and underline, respectively.
Codons	Ia	Ib	II	All(G)
GCA [Ala]	1.49±0.029	1.422±0.043	1.454±0.04	1.466±0.043
GCC [Ala]	1.025±0.026	1.153±0.037	0.999±0.057	1.035±0.067
GCG [Ala]	0.069±0.028	0.093±0.043	0.104±0.043	0.086±0.04
GCU [Ala]	1.415±0.031	1.332±0.041	1.443±0.067	1.413±0.061
AGA [Arg]	1.938±0.041	1.985±0.052	1.907±0.096	1.933±0.073
AGG [Arg]	1.387±0.034	1.246±0.054	1.315±0.075	1.338±0.076
CGA [Arg]	0.668±0.04	0.618±0.051	0.726±0.061	0.683±0.063
CGC [Arg]	0.844±0.047	0.862±0.089	0.932±0.063	0.881±0.073
CGG [Arg]	0.539±0.047	0.61±0.049	0.593±0.07	0.571±0.064
CGU [Arg]	0.624±0.047	0.679±0.101	0.527±0.087	0.595±0.093
AAC [Asn]	0.657±0.017	0.578±0.062	0.638±0.036	0.638±0.044
AAU [Asn]	1.343±0.017	1.422±0.062	1.362±0.036	1.362±0.044
GAC [Asp]	0.705±0.026	0.69±0.042	0.694±0.038	0.699±0.034
GAU [Asp]	1.295±0.026	1.31±0.042	1.306±0.038	1.301±0.034
UGC [Cys]	0.635±0.03	0.523±0.047	0.554±0.079	0.586±0.072
UGU [Cys]	1.365±0.03	1.477±0.047	1.446±0.079	1.414±0.072
CAA [Gln]	1.073±0.013	1.106±0.032	1.061±0.042	1.073±0.034
CAG [Gln]	0.927±0.013	0.894±0.032	0.939±0.042	0.927±0.034
GAA [Glu]	1.168±0.013	1.033±0.027	1.172±0.05	1.149±0.06
GAG [Glu]	0.832±0.013	0.967±0.027	0.828±0.05	0.851±0.06
GGA [Gly]	1.137±0.03	1.118±0.051	1.095±0.069	1.118±0.055
GGC [Gly]	0.856±0.027	0.863±0.082	0.98±0.054	0.905±0.077
GGG [Gly]	0.921±0.024	0.902±0.037	0.873±0.067	0.9±0.052
GGU [Gly]	1.086±0.023	1.116±0.075	1.052±0.064	1.078±0.056
CAC [His]	0.847±0.02	0.812±0.089	0.763±0.051	0.809±0.062
CAU [His]	1.153±0.02	1.188±0.089	1.237±0.051	1.191±0.062
AUA [Ile]	0.689±0.014	0.613±0.021	0.624±0.023	0.652±0.039
AUC [Ile]	0.603±0.02	0.571±0.089	0.661±0.058	0.621±0.061
AUU [Ile]	1.708±0.022	1.816±0.098	1.715±0.066	1.727±0.069
CUA [Leu]	0.53±0.025	0.46±0.066	0.568±0.107	0.534±0.081
CUC [Leu]	0.886±0.042	0.854±0.065	0.904±0.064	0.888±0.057
CUG [Leu]	0.754±0.032	0.717±0.07	0.723±0.074	0.736±0.059
CUU [Leu]	1.436±0.041	1.456±0.047	1.428±0.061	1.436±0.051
UUA [Leu]	0.719±0.035	0.851±0.144	0.726±0.129	0.742±0.11
UUG [Leu]	1.674±0.034	1.663±0.118	1.651±0.074	1.664±0.069
AAA [Lys]	1.124±0.019	1.109±0.009	1.117±0.034	1.119±0.025
AAG [Lys]	0.876±0.019	0.891±0.009	0.883±0.034	0.881±0.025
UUC [Phe]	0.679±0.021	0.508±0.081	0.57±0.064	0.61±0.085
UUU [Phe]	1.321±0.021	1.492±0.081	1.43±0.064	1.39±0.085
CCA [Pro]	2.109±0.031	2.069±0.021	2.015±0.051	2.066±0.058
CCC [Pro]	0.745±0.026	0.755±0.043	0.724±0.084	0.738±0.058
CCG [Pro]	0.041±0.022	0.102±0.015	0.065±0.036	0.06±0.035
CCU [Pro]	1.105±0.033	1.074±0.053	1.196±0.079	1.136±0.076
AGC [Ser]	0.46±0.009	0.488±0.059	0.411±0.08	0.446±0.062
AGU [Ser]	1.009±0.02	0.982±0.047	1.064±0.07	1.026±0.058
UCA [Ser]	1.87±0.032	1.818±0.073	1.845±0.05	1.852±0.05
UCC [Ser]	0.677±0.032	0.637±0.024	0.685±0.069	0.674±0.051
UCG [Ser]	0.087±0.025	0.123±0.043	0.127±0.038	0.108±0.039
UCU [Ser]	1.897±0.038	1.951±0.045	1.868±0.092	1.894±0.07
ACA [Thr]	1.623±0.026	1.606±0.027	1.619±0.049	1.619±0.037
ACC [Thr]	0.74±0.023	0.728±0.075	0.719±0.075	0.73±0.057
ACG [Thr]	0.059±0.018	0.126±0.033	0.094±0.03	0.083±0.035
ACU [Thr]	1.578±0.02	1.541±0.053	1.567±0.08	1.568±0.056
UAC [Tyr]	0.531±0.019	0.416±0.062	0.484±0.081	0.495±0.069
UAU [Tyr]	1.469±0.019	1.584±0.062	1.516±0.081	1.505±0.069
GUA [Val]	0.601±0.035	0.503±0.053	0.518±0.068	0.554±0.068
GUC [Val]	0.77±0.027	0.677±0.074	0.778±0.058	0.759±0.06
GUG [Val]	1.212±0.029	1.254±0.045	1.321±0.06	1.261±0.068
GUU [Val]	1.417±0.023	1.566±0.078	1.383±0.045	1.426±0.075
