# Supplementary material for: Codon Usage Analysis Reveals Distinct Evolutionary Patterns and Host Adaptation Strategies in Duck Hepatitis Virus 1 (DHV-1) Phylogroups
Source: Viruses. 2024 Aug 29;16(9):1380. doi: 10.3390/v16091380 (PMC11437458; doi:10.3390/v16091380)
Supplement: Supplementary file 1 [file viruses-16-01380-s001.zip › Table S3.xlsx]

## Sheet: Sheet1
Table S3. Relative dinucleotide abundance of the DHV-1 complete CDS. The over-represented (>1.23) and under-represented (<0.78) dinucleotides are marked in bold and italics, respectively.
Dinucleotides	Ia	Ib	II	All(G)
AA	1.056±0.003	1.048±0.008	1.064±0.01	1.058±0.009
AC	0.995±0.006	0.991±0.006	0.978±0.013	0.988±0.012
AG	1.001±0.004	1.007±0.01	1±0.005	1.001±0.006
AU	0.945±0.003	0.952±0.006	0.95±0.008	0.948±0.007
CA	1.399±0.005	1.372±0.02	1.387±0.012	1.39±0.015
CC	1.15±0.008	1.2±0.025	1.156±0.019	1.16±0.024
CG	0.251±0.008	0.294±0.014	0.275±0.013	0.267±0.019
CU	1.073±0.007	1.045±0.008	1.071±0.014	1.068±0.014
GA	1.064±0.004	1.089±0.011	1.071±0.009	1.071±0.011
GC	0.919±0.009	0.921±0.014	0.956±0.013	0.934±0.021
GG	1.183±0.005	1.161±0.011	1.155±0.009	1.169±0.015
GU	0.844±0.006	0.836±0.005	0.833±0.012	0.839±0.01
UA	0.602±0.007	0.62±0.026	0.599±0.015	0.604±0.016
UC	0.963±0.009	0.935±0.01	0.948±0.015	0.953±0.016
UG	1.391±0.006	1.355±0.03	1.393±0.013	1.386±0.02
UU	1.131±0.005	1.149±0.005	1.136±0.011	1.136±0.01
